# Supplementary material for: Shape, Microstructure, and Chemical Composition of Pearls from the Freshwater Clam Diplodon chilensis Native to South America
Source: Animals (Basel). 2023 Jul 7;13(13):2231. doi: 10.3390/ani13132231 (PMC10339977; doi:10.3390/ani13132231)
Supplement: Supplementary file 1 [file animals-13-02231-s001.zip]

Archive with 1 entries (1 files):
- animals-2222728-supplementary.pdf
